# Supplementary material for: Strategies in Diagnosis and Therapy of External Outflow Graft Obstruction in Patients with a Fully Magnetically Levitated Left Ventricular Assist Device: A Meta-Analysis and Systematic Review
Source: J Clin Med. 2024 Dec 28;14(1):108. doi: 10.3390/jcm14010108 (PMC11720867; doi:10.3390/jcm14010108)
Supplement: Supplementary file 1 [file jcm-14-00108-s001.zip]

Archive with 6 entries (6 files):
- .DS_Store
- jcm-3350977-supplementary.pdf
- Video S1.mp4
- Video S2.mp4
- Video S3.mp4
- Video S4.mp4
